# Supplementary material for: Massive sequencing of Ulmus minor’s transcriptome provides new molecular tools for a genus under the constant threat of Dutch elm disease
Source: Front Plant Sci. 2015 Jul 20;6:541. doi: 10.3389/fpls.2015.00541 (PMC4507047; doi:10.3389/fpls.2015.00541)
Supplement: Supplementary file 3 [file Table_3.XLSX]

## Sheet: Supplementary table S3
	Massive sequencing of Ulmus minor's transcriptome provides new molecular
	tools for a genus under the constant threat of Dutch elm disease
	P. Perdiguero (1,2), M. Venturas (1), M.T Cervera (2,3), L. Gil (1,2), C. Collada * (1,2)
1 GENFOR Grupo de Investigación en Genética, Fisiología e Historia Forestal, Universidad Politécnica de Madrid. E-28040 Madrid, Spain.
2 Unidad Mixta de Genómica y Ecofisiología Forestal, INIA/UPM, Madrid, Spain
3 INIA. Centro de Investigación Forestal. Departamento de Ecología y Genética. Carretera de La Coruña km 7,5 28040 Madrid, Spain
Correspondence:
Carmen Collada, GENFOR Grupo de Investigación en Genética, Fisiología e Historia Forestal
Universidad Politécnica de Madrid, Ciudad Universitaria s/n, E-28040, Madrid, Spain.
carmen.collada@upm.es
Supplementary table 3. SNPs analysis from three genotypes used in validation.
Sequence ID	Position in sequence	Reference Nucleotide	Variant Nucleotide	TO-AL1	M-DV4/5	J-CA2	Protein name	RefSeq_ACC
contig02491
contig02491	58	T	C	T	T	C	XP_002319761	flavonoid 3 -monooxygenase-like
contig02491	147	A	G	A	A	G	XP_002319761	flavonoid 3 -monooxygenase-like
contig02491	157	G	A	G	G	A/G	XP_002319761	flavonoid 3 -monooxygenase-like
contig02491	180	A	G	A	A	G	XP_002319761	flavonoid 3 -monooxygenase-like
contig02491	204	C	T	C	C	T	XP_002319761	flavonoid 3 -monooxygenase-like
contig02491	207	T	C	C/T	T	T	XP_002319761	flavonoid 3 -monooxygenase-like
contig02491	243	C	T	C	C/T	C	XP_002319761	flavonoid 3 -monooxygenase-like
contig02491	267	A	G	A	A	G	XP_002319761	flavonoid 3 -monooxygenase-like
contig02491	282	C	T	C	C	T	XP_002319761	flavonoid 3 -monooxygenase-like
contig02491	303	G	A	G	G	G/A	XP_002319761	flavonoid 3 -monooxygenase-like
contig02491	465	A	T	A	A	T	XP_002319761	flavonoid 3 -monooxygenase-like
contig02491	488	A	G	A	A/G	G	XP_002319761	flavonoid 3 -monooxygenase-like
contig02491	493	C	T	C	C	T/C	XP_002319761	flavonoid 3 -monooxygenase-like
contig02491	594	T	G	T	T/G	T	XP_002319761	flavonoid 3 -monooxygenase-like
contig02491	599	A	T	A	A	T	XP_002319761	flavonoid 3 -monooxygenase-like
contig25532
contig25532	141	T	A	T	T	T/A	XP_008346317	protein chloroplastic-like
contig25532	175	G	A	G	G	A/G	XP_008346317	protein chloroplastic-like
contig25532	179	T	A	T	T	A/T	XP_008346317	protein chloroplastic-like
contig25532	187	A	G	A	A	G/A	XP_008346317	protein chloroplastic-like
contig25532	352	C	T	C	C	T/C	XP_008346317	protein chloroplastic-like
contig25532	384	A	G	A	A	A/G	XP_008346317	protein chloroplastic-like
contig25532	492	C	T	T/C	C/T	T/C	XP_008346317	protein chloroplastic-like
contig25532	603	G	A	G/A	G/A	A/G	XP_008346317	protein chloroplastic-like
contig25532	636	C	A	C/A	C/A	C/G	XP_008346317	protein chloroplastic-like
contig25532	685	T	G	G/T	G/T	T	XP_008346317	protein chloroplastic-like
isotig02731
isotig02731	241	A	G	-	-	-	XP_004248217	chlorophyll a-b binding protein chloroplastic-like
isotig02731	280	G	A	G/A	G/A	G	XP_004248217	chlorophyll a-b binding protein chloroplastic-like
isotig02731	337	C	T	C	C	T	XP_004248217	chlorophyll a-b binding protein chloroplastic-like
isotig02731	352	C	T	C	C/T	C	XP_004248217	chlorophyll a-b binding protein chloroplastic-like
isotig02731	361	C	T	C/T	C/T	C	XP_004248217	chlorophyll a-b binding protein chloroplastic-like
isotig02731	376	G	A	A/G	A/G	G	XP_004248217	chlorophyll a-b binding protein chloroplastic-like
isotig02731	379	C	T	C	T/C	C	XP_004248217	chlorophyll a-b binding protein chloroplastic-like
isotig02731	454	C	T	C	C/T	C	XP_004248217	chlorophyll a-b binding protein chloroplastic-like
isotig02731	493	C	T	C	T/C	C	XP_004248217	chlorophyll a-b binding protein chloroplastic-like
isotig02731	508	C	A	C	C	A	XP_004248217	chlorophyll a-b binding protein chloroplastic-like
isotig02731	535	C	A	C	C	A	XP_004248217	chlorophyll a-b binding protein chloroplastic-like
isotig02731	607	G	A	G	A/G	G/A	XP_004248217	chlorophyll a-b binding protein chloroplastic-like
isotig02731	625	A	G	A	A	G/A	XP_004248217	chlorophyll a-b binding protein chloroplastic-like
isotig02731	637	G	A	G	-	G/A	XP_004248217	chlorophyll a-b binding protein chloroplastic-like
isotig11158
isotig11158	80	T	G	T	T	T	XP_002311070	snf7 family protein
isotig11158	100	G	A	G/A	G	G	XP_002311070	snf7 family protein
isotig11158	148	T	A	A/T	T	T	XP_002311070	snf7 family protein
isotig11158	174	A	G	A	A	A	XP_002311070	snf7 family protein
isotig11158	207	G	C	G	G	G	XP_002311070	snf7 family protein
isotig11158	254	T	C	T	C/T	T	XP_002311070	snf7 family protein
isotig11158	272	G	T	G	T/G	G	XP_002311070	snf7 family protein
isotig11158	278	G	A	G/A	G	G	XP_002311070	snf7 family protein
isotig11158	417	C	T	C/T	C	C	XP_002311070	snf7 family protein
isotig11158	446	T	A	T	A/T	T	XP_002311070	snf7 family protein
isotig11158	707	A	G	A	A	G	XP_002311070	snf7 family protein
isotig11158	719	A	T	T/A	T/A	A	XP_002311070	snf7 family protein
isotig11256
isotig11256	886	T	C	C	T	C	XP_008371997	mannose-1-phosphate guanyltransferase alpha-like
isotig11256	976	C	T	T/C	C	C	XP_008371997	mannose-1-phosphate guanyltransferase alpha-like
isotig11256	985	C	T	C/T	C	T	XP_008371997	mannose-1-phosphate guanyltransferase alpha-like
isotig11256	994	T	C	T/C	T	T	XP_008371997	mannose-1-phosphate guanyltransferase alpha-like
isotig11256	1126	C	A	C	C	A/C	XP_008371997	mannose-1-phosphate guanyltransferase alpha-like
isotig11256	1147	C	T	C	C/T	C	XP_008371997	mannose-1-phosphate guanyltransferase alpha-like
isotig11256	1228	C	T	C	C	T	XP_008371997	mannose-1-phosphate guanyltransferase alpha-like
isotig11256	1258	G	A	A/G	G	A/G	XP_008371997	mannose-1-phosphate guanyltransferase alpha-like
isotig11256	1315	A	C	A/C	C	A	XP_008371997	mannose-1-phosphate guanyltransferase alpha-like
isotig11256	1368	G	C	C/G	G	G	XP_008371997	mannose-1-phosphate guanyltransferase alpha-like
isotig11256	1399	C	A	A	C	-	XP_008371997	mannose-1-phosphate guanyltransferase alpha-like
isotig11256	1402	A	G	A	A/G	-	XP_008371997	mannose-1-phosphate guanyltransferase alpha-like
isotig11583
isotig11583	1282	A	G	A	A	A	XP_004245077	eukaryotic initiation factor 4a-11
isotig11583	1294	G	T	G	G/T	G	XP_004245077	eukaryotic initiation factor 4a-11
isotig11583	1324	A	T	A	A	A	XP_004245077	eukaryotic initiation factor 4a-11
isotig11583	1417	G	A	G	G	G	XP_004245077	eukaryotic initiation factor 4a-11
isotig11583	1443	A	C	A	A	C	XP_004245077	eukaryotic initiation factor 4a-11
isotig11583	1470	A	T	A	A	A	XP_004245077	eukaryotic initiation factor 4a-11
isotig11583	1543	A	G	A	A	A	XP_004245077	eukaryotic initiation factor 4a-11
isotig11583	1559	T	C	T	T/C	T	XP_004245077	eukaryotic initiation factor 4a-11
isotig11583	1617	TC	GT	TC	TC	TC	XP_004245077	eukaryotic initiation factor 4a-11
isotig11583	1628	A	G	G	A	A	XP_004245077	eukaryotic initiation factor 4a-11
isotig13076
isotig13076	114	C	T	C	T	C	XP_002527254	lipid-transfer protein dir1
isotig13076	131	G	T	T/G	G	T	XP_002527254	lipid-transfer protein dir1
isotig13076	278	T	C	T	T/C	T	XP_002527254	lipid-transfer protein dir1
isotig13076	317	G	T	G/T	G	G	XP_002527254	lipid-transfer protein dir1
isotig13076	411	T	G	G/T	T	T	XP_002527254	lipid-transfer protein dir1
isotig13076	483	C	T	T/C	C	C	XP_002527254	lipid-transfer protein dir1
isotig13076	530	T	C	T	C/T	T	XP_002527254	lipid-transfer protein dir1
isotig13076	536	G	T	G	G	G/T	XP_002527254	lipid-transfer protein dir1
isotig13076	541	G	C	G	G	G/C	XP_002527254	lipid-transfer protein dir1
isotig13076	589	G	T	G	G	G/T	XP_002527254	lipid-transfer protein dir1
isotig13076	605	C	A	A/C	C	A/C	XP_002527254	lipid-transfer protein dir1
isotig13078
isotig13078	239	G	C	G	G	G	XP_002325438	cationic amino acid transporter vacuolar-like
isotig13078	276	C	T	C	C/T	T	XP_002325438	cationic amino acid transporter vacuolar-like
isotig13078	292	G	A	G	A/G	G	XP_002325438	cationic amino acid transporter vacuolar-like
isotig13078	318	G	A	G	G/A	A	XP_002325438	cationic amino acid transporter vacuolar-like
isotig13078	351	C	T	C	C/T	T	XP_002325438	cationic amino acid transporter vacuolar-like
isotig13078	354	A	G	A/G	A	A	XP_002325438	cationic amino acid transporter vacuolar-like
isotig13078	357	C	T	C	C/T	C	XP_002325438	cationic amino acid transporter vacuolar-like
isotig13078	457	C	A	C/A	C	C	XP_002325438	cationic amino acid transporter vacuolar-like
isotig13078	530	G	C	G/C	G	G	XP_002325438	cationic amino acid transporter vacuolar-like
isotig13078	533	G	A	G/A	G/A	G	XP_002325438	cationic amino acid transporter vacuolar-like
isotig13078	547	C	T	C/T	C/T	C	XP_002325438	cationic amino acid transporter vacuolar-like
isotig13259
isotig13259	447	T	C	-	-	-	XP_002302428	transcription factor myb44-like
isotig13259	525	T	G	T/G	T/G	T/G	XP_002302428	transcription factor myb44-like
isotig13259	573	C	T	C/T	C/T	C	XP_002302428	transcription factor myb44-like
isotig13259	663	T	C	T	T	C/T	XP_002302428	transcription factor myb44-like
isotig13259	667	A	C	C/A	C/A	A	XP_002302428	transcription factor myb44-like
isotig13259	708	C	A	C	C	A/C	XP_002302428	transcription factor myb44-like
isotig13259	759	C	T	C	T/C	C	XP_002302428	transcription factor myb44-like
isotig13259	837	C	T	C	C	T/C	XP_002302428	transcription factor myb44-like
isotig13259	844	G	A	G	G	A/G	XP_002302428	transcription factor myb44-like
isotig13259	852	G	A	G	G	A/G	XP_002302428	transcription factor myb44-like
isotig13259	866	T	C	T	T	C/T	XP_002302428	transcription factor myb44-like
isotig13259	870	A	G	A	A	G/A	XP_002302428	transcription factor myb44-like
isotig13259	897	G	T	G	G	T/G	XP_002302428	transcription factor myb44-like
isotig13259	937	C	T	T/C	T/C	C	XP_002302428	transcription factor myb44-like
isotig13272
isotig13272	632	G	A	G/A	G	G	NP_001280930	anthocyanidin reductase
isotig13272	653	A	G	G/A	A	A	NP_001280930	anthocyanidin reductase
isotig13272	794	G	T	G	T	G	NP_001280930	anthocyanidin reductase
isotig13272	824	C	T	C	T	C	NP_001280930	anthocyanidin reductase
isotig13272	863	A	G	A	A	G/A	NP_001280930	anthocyanidin reductase
isotig13272	869	G	A	G	A	G	NP_001280930	anthocyanidin reductase
isotig13272	872	T	A	T	A	T	NP_001280930	anthocyanidin reductase
isotig13272	896	G	A	G	A	G	NP_001280930	anthocyanidin reductase
isotig13272	1037	G	A	G/A	G	G	NP_001280930	anthocyanidin reductase
isotig13272	1049	G	A	G/A	G	G	NP_001280930	anthocyanidin reductase
isotig13272	1061	G	A	G/A	G	G	NP_001280930	anthocyanidin reductase
isotig13272	1064	G	A	G	A	G	NP_001280930	anthocyanidin reductase
isotig13272	1088	A	C	-	-	-	NP_001280930	anthocyanidin reductase
isotig18769
isotig18769	188	C	T	C	C	T/C	XP_002282632	atp synthase subunit
isotig18769	290	G	C	G	C	G	XP_002282632	atp synthase subunit
isotig18769	369	C	T	C/T	C	C	XP_002282632	atp synthase subunit
isotig18769	374	C	T	C	C/T	C	XP_002282632	atp synthase subunit
isotig18769	476	T	C	T/C	T	C/T	XP_002282632	atp synthase subunit
isotig18769	494	C	T	C	T/C	C	XP_002282632	atp synthase subunit
isotig18769	524	C	T	C	C	T/C	XP_002282632	atp synthase subunit
isotig18769	605	C	T	C	C/T	C	XP_002282632	atp synthase subunit
isotig18769	614	T	A	T	T	T/A	XP_002282632	atp synthase subunit
isotig18769	650	A	G	A/G	A	A	XP_002282632	atp synthase subunit
isotig18769	683	G	A	A/G	G	G/A	XP_002282632	atp synthase subunit
isotig18769	725	C	T	C/T	C	C/T	XP_002282632	atp synthase subunit
isotig19674
isotig19674	401	C	T	C/T	C	T	XP_006577284	probable aldo-keto reductase 1
isotig19674	506	G	A	G/A	G/A	A/G	XP_006577284	probable aldo-keto reductase 1
isotig19674	527	T	A	T/A	T/A	T/A	XP_006577284	probable aldo-keto reductase 1
isotig19674	556	A	C	A/C	A/C	A/C	XP_006577284	probable aldo-keto reductase 1
isotig19674	584	C	T	C/T	C/T	C/T	XP_006577284	probable aldo-keto reductase 1
isotig19674	600	A	C	A/C	A/C	A/C	XP_006577284	probable aldo-keto reductase 1
isotig19674	620	G	C	G/C	G/C	G/C	XP_006577284	probable aldo-keto reductase 1
isotig19674	725	G	A	A/G	A	A/G	XP_006577284	probable aldo-keto reductase 1
isotig19674	818	A	T	A/T	T	T/A	XP_006577284	probable aldo-keto reductase 1
isotig19674	890	T	C	C/T	T	T/C	XP_006577284	probable aldo-keto reductase 1
isotig20847
isotig20847	239	A	G	G/A	G	A/G	NA
isotig20847	278	A	T	T/A	A	T	NA
isotig20847	291	G	T	G	G	G/T	NA
isotig20847	297	G	C	G	G	G	NA
isotig20847	338	A	C	A	A	A	NA
isotig20847	341	C	T	C	C	C	NA
isotig20847	344	G	A	G	G	G	NA
isotig20847	428	A	T	A/T	A	T	NA
isotig20847	653	A	C	A	A	A/C	NA
isotig20847	683	A	C	A	A	A	NA
isotig20847	764	A	C	A	A	A	NA
isotig20847	837	G	T	G/T	T	G	NA
Sequence ID. The identifier of the reference sequence
Position in sequence - The position within the reference sequence, where the difference occurs.
Black; validated SNPs, Blue; Non-validated SNPs and Red; new SNPs.
Reference Nucleotide - The reference nucleotide sequence at the difference location
Variant Nucleotide - The differing nucleotide sequence at the difference location
TO-AL1, M-DV4/5 and J-CA2 - Three different genotypes used in validation
